# Supplementary material for: Starch Granules in Arabidopsis thaliana Mesophyll and Guard Cells Show Similar Morphology but Differences in Size and Number
Source: Int J Mol Sci. 2021 May 26;22(11):5666. doi: 10.3390/ijms22115666 (PMC8199161; doi:10.3390/ijms22115666)
Supplement: Supplementary file 1 [file ijms-22-05666-s001.zip]

Archive with 1 entries (1 files):
- ijms-1192949-supplementary.pdf
